# Supplementary material for: Physiochemical Characterization of Lipidic Nanoformulations Encapsulating the Antifungal Drug Natamycin
Source: Nanomaterials (Basel). 2024 Apr 20;14(8):726. doi: 10.3390/nano14080726 (PMC11053702; doi:10.3390/nano14080726)
Supplement: Supplementary file 1 [file nanomaterials-14-00726-s001.zip]

Archive with 1 entries (1 files):
- nanomaterials-2937366-supplementary.pdf
